# Supplementary material for: The phenotype control kernel of a biomolecular regulatory network
Source: BMC Syst Biol. 2018 Apr 5;12:49. doi: 10.1186/s12918-018-0576-8 (PMC5887232; doi:10.1186/s12918-018-0576-8)
Supplement: Supplementary file 2 — The update rules of the MAPK network model, its simplified update rules and attractors of the model. (XLSX 27 kb) [file 12918_2018_576_MOESM2_ESM.xlsx]

## Sheet: Original update rules
Original update rules for the MAPK network in [28]
Output	Logic
AKT	PDK1 & !PTEN
AP1	JUN & (FOS | ATF2)
Apoptosis	!BCL2 & !ERK & FOXO3 & p53
ATF2	JNK | p38
ATM	DNA_damage
BCL2	CREB & AKT
CREB	MSK
DNA_damage	input
DUSP1	CREB
EGFR	(EGFR_stimulus | SPRY) & !(PKC | GRB2)
EGFR_stimulus	input
ELK1	ERK | JNK | p38
ERK	MEK1_2
FGFR3	FGFR3_stimulus & !(GRB2 | PKC)
FGFR3_stimulus	input
FOS	ERK & RSK & (ELK1 | CREB)
FOXO3	JNK & !AKT
FRS2	FGFR3 & !SPRY & !GRB2
GAB1	GRB2 | PI3K
GADD45	SMAD | p53
GRB2	EGFR | FRS2 | TGFBR
Growth_Arrest	p21
JNK	(TAOK & MAP3K1_3) | (MAP3K1_3 & MTK1) | (TAOK & MTK1) | (TAK1 & MTK1) | (TAK1 & MAP3K1_3) | (TAK1 & TAOK) | ((TAOK | MTK1 | MAP3K1_3 | TAK1) & !DUSP1)
JUN	JNK
MAP3K1_3	RAS
MAX	p38
MDM2	(p53 | AKT) & !p14
MEK1_2	(RAF | MAP3K1_3) & !(PPP2CA | AP1)
MSK	ERK | p38
MTK1	GADD45
MYC	(MSK & MAX) | (MSK & AKT)
p14	MYC
p21	!AKT & p53
p38	(TAOK & MAP3K1_3) | (MAP3K1_3 & MTK1) | (TAOK & MTK1) | (TAK1 & MTK1) | (TAK1 & MAP3K1_3) | (TAK1 & TAOK) | ((TAOK | MTK1 | MAP3K1_3 | TAK1) & !DUSP1)
p53	(ATM & p38) | ((ATM | p38) & !MDM2)
p70	PDK1 & ERK
PDK1	PI3K
PI3K	GAB1 | (RAS & SOS)
PKC	PLCG
PLCG	EGFR | FGFR3
PPP2CA	p38
Proliferation	p70 & MYC & !p21
PTEN	p53
RAF	(RAS | PKC) & !(ERK | AKT)
RAS	SOS | PLCG
RSK	ERK
SMAD	TGFBR
SOS	GRB2 & !RSK
SPRY	ERK
TAK1	TGFBR
TAOK	ATM
TGFBR	TGFBR_stimulus
TGFBR_stimulus	input

## Sheet: Simplification1
	Substituting the input values (DNA_damage, EGFR_Stimulus, FGFR3_Stimulus, TGFBR_Stimulus)=(0,1,1,0) into the original update rules,
	we have the following reduced update rules.
	Output	Logic
	AKT	PDK1 & !PTEN
	AP1	JUN & (FOS | ATF2)
	Apoptosis	!BCL2 & !ERK & FOXO3 & p53
	ATF2	JNK | p38
	ATM	0
	BCL2	CREB & AKT
	CREB	MSK
	DNA_damage	0
	DUSP1	CREB
	EGFR	!(PKC | GRB2)
	EGFR_stimulus	1
	ELK1	ERK | JNK | p38
	ERK	MEK1_2
	FGFR3	!(GRB2 | PKC)
	FGFR3_stimulus	1
	FOS	ERK & RSK & (ELK1 | CREB)
	FOXO3	JNK & !AKT
	FRS2	FGFR3 & !SPRY & !GRB2
	GAB1	GRB2 | PI3K
	GADD45	p53
	GRB2	EGFR | FRS2
	Growth_Arrest	p21
	JNK	(MAP3K1_3 & MTK1) | ((MTK1 | MAP3K1_3) & !DUSP1)
	JUN	JNK
	MAP3K1_3	RAS
	MAX	p38
	MDM2	(p53 | AKT) & !p14
	MEK1_2	(RAF | MAP3K1_3) & !(PPP2CA | AP1)
	MSK	ERK | p38
	MTK1	GADD45
	MYC	(MSK & MAX) | (MSK & AKT)
	p14	MYC
	p21	!AKT & p53
	p38	(MAP3K1_3 & MTK1) | ((MTK1 | MAP3K1_3) & !DUSP1)
	p53	p38 & !MDM2
	p70	PDK1 & ERK
	PDK1	PI3K
	PI3K	GAB1 | (RAS & SOS)
	PKC	PLCG
	PLCG	EGFR | FGFR3
	PPP2CA	p38
	Proliferation	p70 & MYC & !p21
	PTEN	p53
	RAF	(RAS | PKC) & !(ERK | AKT)
	RAS	SOS | PLCG
	RSK	ERK
	SMAD	0
	SOS	GRB2 & !RSK
	SPRY	ERK
	TAK1	0
	TAOK	0
	TGFBR	0
	TGFBR_stimulus	0

## Sheet: Simplification2
	Substituting the input values (DNA_damage, EGFR_Stimulus, FGFR3_Stimulus, TGFBR_Stimulus)=(0,1,1,0) and mutations (p53,PI3K,RAS)=(0,1,1) into the original update rules,
	we have the following reduced update rules.
	Output	Logic
	AKT	1
	AP1	JUN & (FOS | ATF2)
	Apoptosis	0
	ATF2	JNK | p38
	ATM	0
	BCL2	CREB
	CREB	MSK
	DNA_damage	0
	DUSP1	CREB
	EGFR	!(PKC | GRB2)
	EGFR_stimulus	1
	ELK1	ERK | JNK | p38
	ERK	MEK1_2
	FGFR3	!(GRB2 | PKC)
	FGFR3_stimulus	1
	FOS	ERK & RSK & (ELK1 | CREB)
	FOXO3	0
	FRS2	FGFR3 & !SPRY & !GRB2
	GAB1	1
	GADD45	0
	GRB2	EGFR | FRS2
	Growth_Arrest	0
	JNK	!DUSP1
	JUN	JNK
	MAP3K1_3	1
	MAX	p38
	MDM2	!p14
	MEK1_2	!(PPP2CA | AP1)
	MSK	ERK | p38
	MTK1	0
	MYC	MSK
	p14	MYC
	p21	0
	p38	!DUSP1
	p53	0
	p70	ERK
	PDK1	1
	PI3K	1
	PKC	PLCG
	PLCG	EGFR | FGFR3
	PPP2CA	p38
	Proliferation	p70 & MYC
	PTEN	0
	RAF	0
	RAS	1
	RSK	ERK
	SMAD	0
	SOS	GRB2 & !RSK
	SPRY	ERK
	TAK1	0
	TAOK	0
	TGFBR	0
	TGFBR_stimulus	0

## Sheet: Simplified update rules
		Substituting the input values (DNA_damage, EGFR_Stimulus, FGFR3_Stimulus, TGFBR_Stimulus)=(0,1,1,0) and mutations (p53,PI3K,RAS)=(0,1,1) into the original update rules
		and assuming the mutation (CREB, PPP2CA)=(1,0),
		we have the simplified update rules for 29 nodes.
		Simplified update rules
OldNo		Number	mutation	Output	Logic
2		1		AP1	JUN & (FOS | ATF2)
4		2		ATF2	JNK | p38
6		3		BCL2	CREB
7		4	mutation	CREB	1
9		5		DUSP1	CREB
10		6		EGFR	!(PKC | GRB2)
12		7		ELK1	ERK | JNK | p38
13		8		ERK	MEK1_2
14		9		FGFR3	!(GRB2 | PKC)
16		10		FOS	ERK & RSK & (ELK1 | CREB)
18		11		FRS2	FGFR3 & !SPRY & !GRB2
21		12		GRB2	EGFR | FRS2
23		13		JNK	!DUSP1
24		14		JUN	JNK
26		15		MAX	p38
27		16		MDM2	!p14
28		17		MEK1_2	!(PPP2CA | AP1)
29		18		MSK	ERK | p38
31		19		MYC	MSK
32		20		p14	MYC
34		21		p38	!DUSP1
36		22		p70	ERK
39		23		PKC	PLCG
40		24		PLCG	EGFR | FGFR3
41		25	mutation	PPP2CA	0
42		26		Proliferation	p70 & MYC
46		27		RSK	ERK
48		28		SOS	GRB2 & !RSK
49		29		SPRY	ERK
		Fixed state value
		1		AKT	1
		2		Apoptosis	0
		3		ATM	0
		4		DNA_damage	0
		5		EGFR_stimulus	1
		6		FGFR3_stimulus	1
		7		FOXO3	0
		8		GAB1	1
		9		GADD45	0
		10		Growth_Arrest	0
		11		MAP3K1_3	1
		12		MTK1	0
		13		p21	0
		14		p53	0
		15		PDK1	1
		16		PI3K	1
		17		PTEN	0
		18		RAF	0
		19		RAS	1
		20		SMAD	0
		21		TAK1	0
		22		TAOK	0
		23		TGFBR	0
		24		TGFBR_stimulus	0

## Sheet: Attractors
	All attractors of the original network have (Apoptosis, Growth_Arrest, Proliferation)=(0,0,1).
OldNo	Number	mutation	Output	Logic
2	1		AP1	0
4	2		ATF2	p38
6	3		BCL2	1
7	4	mutation	CREB	1
9	5		DUSP1	1
10	6		EGFR	!(PKC | GRB2)
12	7		ELK1	1
13	8		ERK	1
14	9		FGFR3	!(GRB2 | PKC)
16	10		FOS	RSK
18	11		FRS2	FGFR3 & !SPRY & !GRB2
21	12		GRB2	EGFR | FRS2
23	13		JNK	0
24	14		JUN	0
26	15		MAX	p38
27	16		MDM2	!p14
28	17		MEK1_2	1
29	18		MSK	1
31	19		MYC	1
32	20		p14	MYC
34	21		p38	0
36	22		p70	1
39	23		PKC	PLCG
40	24		PLCG	EGFR | FGFR3
41	25	mutation	PPP2CA	0
42	26		Proliferation	1
46	27		RSK	1
48	28		SOS	GRB2 & !RSK
49	29		SPRY	1
	30		AKT	1
	31		Apoptosis	0
	32		ATM	0
	33		DNA_damage	0
	34		EGFR_stimulus	1
	35		FGFR3_stimulus	1
	36		FOXO3	0
	37		GAB1	1
	38		GADD45	0
	39		Growth_Arrest	0
	40		MAP3K1_3	1
	41		MTK1	0
	42		p21	0
	43		p53	0
	44		PDK1	1
	45		PI3K	1
	46		PTEN	0
	47		RAF	0
	48		RAS	1
	49		SMAD	0
	50		TAK1	0
	51		TAOK	0
	52		TGFBR	0
	53		TGFBR_stimulus	0
