# Supplementary material for: The phenotype control kernel of a biomolecular regulatory network
Source: BMC Syst Biol. 2018 Apr 5;12:49. doi: 10.1186/s12918-018-0576-8 (PMC5887232; doi:10.1186/s12918-018-0576-8)
Supplement: Supplementary file 3 — The controlled state space has multiple attractors which have the desired value. (XLSX 56 kb) [file 12918_2018_576_MOESM3_ESM.xlsx]

## Sheet: Original update rules
Original update rules in [29]
Output	Logic	Fixed value given in the original update rules					Output	Logic
Mutagenic	input						Apoptosis	Caspase8+Caspase9
GFs	input
Nutrients	input						The equation means
TNFa	input						Apoptosis(t+1)=sgn(Caspase8(t)+Caspase9(t))
Hypoxia	input						where
TGFb	HIF1						Caspase8(t) and Caspase9(t) have values 0 or 1
Gli	input						and the function sgn is defined as
DNA_Damage	Mutagen+ROS						sgn(x)=1 if x>0, otherwise 0.
p53/Mdm2	(p53+Mdm2)-1
AMP/ATP	(-Nutrients)+1
NF1	(-PKC)+1
PKC	RTK+WNT
RTK	GFs
RAGS	Nutrients-Hypoxia
Ras	(-NF1+RTK)+1
PI3K	Ras+hTERT
PTEN	1	1
PIP3	(PI3K-PTEN-p53/PTEN)+1
PDK1	PIP3+HIF1+Myc/Max
IKK	PKC+ AKT+ mTOR-PHDs-p53+TAK1
NFkB	(PIP3+2*IKK-Ecadh+Snail)-1
RAF	PKC+Ras
ERK	RAF
p90	PDK1+ERK
AKT	(PIP3+PDK1)-1
WNT	-p53+Gli
Dsh	WNT
APC	(PTEN)+1	1
GSK3	(-p90-AKT-Dsh-mTOR)+3
GSK3/APC	(APC+GSK3)-1
bcat	(-GSK3/APC-p53)+1
Slug	-p53/Mdm2+NFkB+TCF
mTOR	(RAGS+AKT+RHEB-AMPK)-1
HIF1	(Hypoxia+mTOR-2*VHL-PHDs+Myc/Max-p53-FOXO)+2
COX412	HIF1
VHL	(-Hypoxia-ROS)+1
PHDs	(-Hypoxia+ROS)+1
Myc/Max	(-TGFb+Myc+Max-MXI1-SmadE2F)-1
Myc	(NFkB+ERK-HIF1+E2F+FosJun+TCF+Gli)-1
Max	1	1
MXI1	HIF1
TSC1/2	(-RAF-ERK-p90-AKT+HIF1+p53+AMPK)+1
RHEB	(-TSC1/2)+1
p53	(HIF1-Bcl2-Mdm2+CHK1/2)+1
Bcl2	2*NFkB-p53-BAX-BAD
BAX	-HIF1+p53-Bcl2+JNK
BAD	(-RAF-p90-AKT-HIF1)+1
BclXL	(-p53-BAD)+1
Rb	(-CycA-CycB-CycD-CycE-Mdm2)+2
E2F	(-2*Rb-CycA-CycB+E2F)+1
p14	Ras+Myc/Max+E2F-3	0
CycA	CycA-Rb-cdc20-p27-p21+E2F/CycE+cdh1/UbcH10
CycB	(-p53-cdh1-cdc20-p27-p21)+1
CycD	NFkB-2*GSK3+Myc/Max-p27-p21-p15-FOXO+FosJun+TCF+Gli
CycE	-Rb+E2F-CycA-p27-p21
cdh1	(-CycA-CycB+cdc20)+1
cdc20	CycB-cdh1
UbcH10	CycA+CycB-cdh1+cdc20+UbcH10
p27	(-AKT+HIF1-Myc/Max-CycA-CycB-CycD+Smad/Miz1)+1
p21	(-AKT+HIF1-Myc/Max+p53+Smad/Miz1-hTERT)+1
Mdm2	(AKT+p53-p14-ATM/ATR)+1
Smad	TNFa+TGFb
Smad/Miz1	(Smad+Miz1)-1
Smad/E2F	Smad
p15	Smad/Miz1+Miz1
FADD	TNFa
Caspase8	FADD
Bak	Caspase8
JNK	TGFb
FOXO	-AKT+2	1
FosJun	ERK+JNK
ROS	-COX412-GSH	0
AMPK	(-GFs+AMP/ATP+HIF1+ATM/ATR)+1
Cytoc/APAF1	-AKT+p53-Bcl2+BAX-BclXL+Caspase8+Bak
Caspase9	Cytoc/APAF1
Apoptosis	Caspase8+Caspase9
Ecadh	(-NFkB-Slug-Snail)+3
Glut-1	(AKT+HIF1+Myc/Max)-1
hTERT	(NF1+NFkB+AKT+HIF1+Myc/Max-p53-Smad/Miz1-eEF2)-4
VEGF	HIF1+Myc/Max
E2F/CycE	(E2F+CycE)-1
cdh1/UbcH10	(cdh1+UbcH10)-1
TAK1	TNFa
GSH	NFkB+Myc/Max+p21
TCF	bcat-TAK1
Miz1	(-Myc/Max)+1
p70	PDK1+mTOR
ATM/ATR	DNA_Damage
CHK1/2	ATM/ATR
DNA_Repair	ATM/ATR
eEF2K	p90+p70
eEF2	(-eEF2K)+1
p53/PTEN	(PTEN+p53)-1
LDHA	(HIF1+Myc/Max)-1
Acid_Lactic	LDHA
Snail	(NFkB-GSK3-p53+Smad)-1

## Sheet: Simplified update rules
		Substituting the fixed values (PTEN, APC, Max, p14, FOXO, ROS)=(1,1,1,0,1,0) and input Hypoxia=1 into the original update rules,
		we have the simplified update rules for 56 nodes.
PIP3
		Simplified update rules
Caspase8+Caspase9		Number	Output	Logic
DNA_Damage		1	AKT	PIP3
Caspase8		2	AMP/ATP	(-Nutrients)+1
p53-Bcl2		3	Apoptosis	Caspase8+Caspase9
(-GSK3/APC-p53)+1		4	ATM/ATR	DNA_Damage
2*NFkB-p53-BAX		5	Bak	Caspase8
(-p53)+1		6	BAX	p53-Bcl2
FADD		7	bcat	(-GSK3/APC-p53)+1
Cytoc/APAF1		8	Bcl2	2*NFkB-p53-BAX
(-CycA)+1		9	BclXL	(-p53)+1
(cdh1+UbcH10)-1		10	Caspase8	FADD
ATM/ATR		11	Caspase9	Cytoc/APAF1
CycA-Rb-p27+cdh1/UbcH10-1		12	cdh1	(-CycA)+1
NFkB-2*GSK3-p27+TCF+Gli-2		13	cdh1/UbcH10	(cdh1+UbcH10)-1
-AKT+p53-Bcl2+BAX-BclXL+Caspase8+Bak		14	CHK1/2	ATM/ATR
Mutagen		15	CycA	CycA-Rb-p27+cdh1/UbcH10-1
ATM/ATR		16	CycD	NFkB-2*GSK3-p27+TCF+Gli-2
WNT		17	Cytoc/APAF1	-AKT+p53-Bcl2+BAX-BclXL+Caspase8+Bak
(-2*Rb-CycA+E2F)+1		18	DNA_Damage	Mutagen
(-NFkB-Slug-Snail)+3		19	DNA_Repair	ATM/ATR
RAF		20	Dsh	WNT
TNFa		21	E2F	(-2*Rb-CycA+E2F)+1
input		22	Ecadh	(-NFkB-Slug-Snail)+3
input		23	ERK	RAF
AKT		24	FADD	TNFa
(-AKT-Dsh)+2		25	GFs	input
GSK3		26	Gli	input
PKC+ AKT-p53+TAK1		27	Glut-1	AKT
(AKT+p53-ATM/ATR)+1		28	GSK3	(-AKT-Dsh)+2
input		29	GSK3/APC	GSK3
(NFkB+ERK+E2Fn+TCF+Gli)-1		30	IKK	PKC+ AKT-p53+TAK1
(-PKC)+1		31	Mdm2	(AKT+p53-ATM/ATR)+1
(PIP3+2*IKK-Ecadh+Snail)-1		32	Mutagenic	input
input		33	Myc	(NFkB+ERK+E2F+TCF+Gli)-1
(-AKT-CycA-CycD)+3		34	NF1	(-PKC)+1
(-Bcl2-Mdm2+CHK1/2)+2		35	NFkB	(PIP3+2*IKK-Ecadh+Snail)-1
(p53+Mdm2)-1		36	Nutrients	input
p53		37	p27	(-AKT-CycA-CycD)+3
Ras		38	p53	(-Bcl2-Mdm2+CHK1/2)+2
PI3K-p53/PTEN		39	p53/Mdm2	(p53+Mdm2)-1
RTK+WNT		40	p53/PTEN	p53
PKC+Ras		41	PI3K	Ras
(-NF1+RTK)+1		42	PIP3	PI3K-p53/PTEN
(-CycA-CycD-Mdm2)+2		43	PKC	RTK+WNT
(-TSC1/2)+1		44	RAF	PKC+Ras
GFs		45	Ras	(-NF1+RTK)+1
-p53/Mdm2+NFkB+TCF		46	Rb	(-CycA-CycD-Mdm2)+2
NFkB-GSK3-p53		47	RHEB	(-TSC1/2)+1
TNFa		48	RTK	GFs
bcat-TAK1		49	Slug	-p53/Mdm2+NFkB+TCF
input		50	Snail	NFkB-GSK3-p53
(-RAF-ERK-AKT+p53)+2		51	TAK1	TNFa
CycA-cdh1+UbcH10		52	TCF	bcat-TAK1
-p53+Gli		53	TNFa	input
		54	TSC1/2	(-RAF-ERK-AKT+p53)+2
		55	UbcH10	CycA-cdh1+UbcH10
		56	WNT	-p53+Gli
		Fixed state vaules
		1	Acid_Lactic	0
		2	AMPK	1
		3	APC	1
		4	BAD	0
		5	cdc20	0
		6	COX412	1
		7	CycB	0
		8	CycE	0
		9	E2F/CycE	0
		10	eEF2	0
		11	eEF2K	1
		12	FosJun	1
		13	FOXO	1
		14	GSH	1
		15	HIF1	1
		16	hTERT	0
		17	Hypoxia	1
		18	JNK	1
		19	LDHA	0
		20	Max	1
		21	Miz1	1
		22	mTOR	0
		23	MXI1	1
		24	Myc/Max	0
		25	p14	0
		26	p15	1
		27	p21	1
		28	p70	1
		29	p90	1
		30	PDK1	1
		31	PHDs	0
		32	PTEN	1
		33	RAGS	0
		34	ROS	0
		35	Smad	1
		36	Smad/E2F	1
		37	Smad/Miz1	1
		38	TGFb	1
		39	VEGF	1
		40	VHL	0

## Sheet: attractors before control
The state pace of the original network with Hypoxia=1 has multiple attractors which have the undesired value Apoptosis=0.
Type "point" means "a point attractor".
type	Mutagenic	GFs	Nutrients	TNFa	Hypoxia	Gli	TGFb	DNA_Damage	p53/Mdm2	AMP/ATP	NF1	PKC	RTK	RAGS	Ras	PI3K	PTEN	PIP3	PDK1	IKK	NFkB	RAF	ERK	p90	AKT	WNT	Dsh	APC	GSK3	GSK3/APC	bcat	Slug	mTOR	HIF1	COX412	VHL	PHDs	Myc/Max	Myc	Max	MXI1	TSC1/2	RHEB	p53	Bcl2	BAX	BAD	BclXL	Rb
point	0	0	0	0	1	0	1	0	1	1	1	0	0	0	0	0	1	0	1	0	0	0	0	1	0	0	0	1	1	1	0	0	0	1	1	0	0	0	0	1	1	1	0	1	0	1	0	0	1
point	0	0	0	0	1	1	1	0	0	1	0	1	0	0	1	1	1	1	1	1	1	1	1	1	1	1	1	1	0	0	1	1	0	1	1	0	0	0	1	1	1	0	1	0	1	0	0	1	1
point	0	0	0	0	1	1	1	0	1	1	1	0	0	0	0	0	1	0	1	0	0	0	0	1	0	0	0	1	1	1	0	0	0	1	1	0	0	0	0	1	1	1	0	1	0	1	0	0	1
point	0	0	0	1	1	0	1	0	1	1	1	0	0	0	0	0	1	0	1	0	0	0	0	1	0	0	0	1	1	1	0	0	0	1	1	0	0	0	0	1	1	1	0	1	0	1	0	0	1
point	0	0	0	1	1	1	1	0	0	1	0	1	0	0	1	1	1	1	1	1	1	1	1	1	1	1	1	1	0	0	1	1	0	1	1	0	0	0	1	1	1	0	1	0	1	0	0	1	1
point	0	0	0	1	1	1	1	0	1	1	1	0	0	0	0	0	1	0	1	0	0	0	0	1	0	0	0	1	1	1	0	0	0	1	1	0	0	0	0	1	1	1	0	1	0	1	0	0	1
point	0	0	1	0	1	0	1	0	1	0	1	0	0	0	0	0	1	0	1	0	0	0	0	1	0	0	0	1	1	1	0	0	0	1	1	0	0	0	0	1	1	1	0	1	0	1	0	0	1
point	0	0	1	0	1	1	1	0	0	0	0	1	0	0	1	1	1	1	1	1	1	1	1	1	1	1	1	1	0	0	1	1	0	1	1	0	0	0	1	1	1	0	1	0	1	0	0	1	1
point	0	0	1	0	1	1	1	0	1	0	1	0	0	0	0	0	1	0	1	0	0	0	0	1	0	0	0	1	1	1	0	0	0	1	1	0	0	0	0	1	1	1	0	1	0	1	0	0	1
point	0	0	1	1	1	0	1	0	1	0	1	0	0	0	0	0	1	0	1	0	0	0	0	1	0	0	0	1	1	1	0	0	0	1	1	0	0	0	0	1	1	1	0	1	0	1	0	0	1
point	0	0	1	1	1	1	1	0	0	0	0	1	0	0	1	1	1	1	1	1	1	1	1	1	1	1	1	1	0	0	1	1	0	1	1	0	0	0	1	1	1	0	1	0	1	0	0	1	1
point	0	0	1	1	1	1	1	0	1	0	1	0	0	0	0	0	1	0	1	0	0	0	0	1	0	0	0	1	1	1	0	0	0	1	1	0	0	0	0	1	1	1	0	1	0	1	0	0	1
point	0	1	0	0	1	0	1	0	0	1	0	1	1	0	1	1	1	1	1	1	1	1	1	1	1	0	0	1	1	1	0	1	0	1	1	0	0	0	1	1	1	0	1	0	1	0	0	1	1
point	0	1	0	0	1	0	1	0	1	1	0	1	1	0	1	1	1	0	1	0	0	1	1	1	0	0	0	1	1	1	0	0	0	1	1	0	0	0	0	1	1	1	0	1	0	1	0	0	1
point	0	1	0	0	1	1	1	0	0	1	0	1	1	0	1	1	1	1	1	1	1	1	1	1	1	1	1	1	0	0	1	1	0	1	1	0	0	0	1	1	1	0	1	0	1	0	0	1	1
point	0	1	0	0	1	1	1	0	1	1	0	1	1	0	1	1	1	0	1	0	0	1	1	1	0	0	0	1	1	1	0	0	0	1	1	0	0	0	1	1	1	1	0	1	0	1	0	0	1
point	0	1	0	1	1	0	1	0	0	1	0	1	1	0	1	1	1	1	1	1	1	1	1	1	1	0	0	1	1	1	0	1	0	1	1	0	0	0	1	1	1	0	1	0	1	0	0	1	1
point	0	1	0	1	1	0	1	0	1	1	0	1	1	0	1	1	1	0	1	1	0	1	1	1	0	0	0	1	1	1	0	0	0	1	1	0	0	0	0	1	1	1	0	1	0	1	0	0	1
point	0	1	0	1	1	1	1	0	0	1	0	1	1	0	1	1	1	1	1	1	1	1	1	1	1	1	1	1	0	0	1	1	0	1	1	0	0	0	1	1	1	0	1	0	1	0	0	1	1
point	0	1	0	1	1	1	1	0	1	1	0	1	1	0	1	1	1	0	1	1	0	1	1	1	0	0	0	1	1	1	0	0	0	1	1	0	0	0	1	1	1	1	0	1	0	1	0	0	1
point	0	1	1	0	1	0	1	0	0	0	0	1	1	0	1	1	1	1	1	1	1	1	1	1	1	0	0	1	1	1	0	1	0	1	1	0	0	0	1	1	1	0	1	0	1	0	0	1	1
point	0	1	1	0	1	0	1	0	1	0	0	1	1	0	1	1	1	0	1	0	0	1	1	1	0	0	0	1	1	1	0	0	0	1	1	0	0	0	0	1	1	1	0	1	0	1	0	0	1
point	0	1	1	0	1	1	1	0	0	0	0	1	1	0	1	1	1	1	1	1	1	1	1	1	1	1	1	1	0	0	1	1	0	1	1	0	0	0	1	1	1	0	1	0	1	0	0	1	1
[truncated: 47 more columns]

## Sheet: attractors after control
Applying the control set {FADD=1} to the original network with Hypoxia=1, we find that the controlled state space has multiple attractors which have the desired value Apoptosis=1.
Types "point" and "cyclic" mean "a point attractor" and "a cyclic attractor of length 5", respectively.
type	Mutagenic	GFs	Nutrients	TNFa	Hypoxia	Gli	TGFb	DNA_Damage	p53/Mdm2	AMP/ATP	NF1	PKC	RTK	RAGS	Ras	PI3K	PTEN	PIP3	PDK1	IKK	NFkB	RAF	ERK	p90	AKT	WNT	Dsh	APC	GSK3	GSK3/APC	bcat	Slug	mTOR	HIF1	COX412	VHL	PHDs	Myc/Max	Myc	Max	MXI1	TSC1/2	RHEB	p53	Bcl2	BAX	BAD	BclXL	Rb
point	0	0	0	0	1	0	1	0	1	1	1	0	0	0	0	0	1	0	1	0	0	0	0	1	0	0	0	1	1	1	0	0	0	1	1	0	0	0	0	1	1	1	0	1	0	1	0	0	1
point	0	0	0	0	1	1	1	0	0	1	0	1	0	0	1	1	1	1	1	1	1	1	1	1	1	1	1	1	0	0	1	1	0	1	1	0	0	0	1	1	1	0	1	0	1	0	0	1	1
point	0	0	0	0	1	1	1	0	1	1	1	0	0	0	0	0	1	0	1	0	0	0	0	1	0	0	0	1	1	1	0	0	0	1	1	0	0	0	0	1	1	1	0	1	0	1	0	0	1
point	0	0	0	1	1	0	1	0	1	1	1	0	0	0	0	0	1	0	1	0	0	0	0	1	0	0	0	1	1	1	0	0	0	1	1	0	0	0	0	1	1	1	0	1	0	1	0	0	1
point	0	0	0	1	1	1	1	0	0	1	0	1	0	0	1	1	1	1	1	1	1	1	1	1	1	1	1	1	0	0	1	1	0	1	1	0	0	0	1	1	1	0	1	0	1	0	0	1	1
point	0	0	0	1	1	1	1	0	1	1	1	0	0	0	0	0	1	0	1	0	0	0	0	1	0	0	0	1	1	1	0	0	0	1	1	0	0	0	0	1	1	1	0	1	0	1	0	0	1
point	0	0	1	0	1	0	1	0	1	0	1	0	0	0	0	0	1	0	1	0	0	0	0	1	0	0	0	1	1	1	0	0	0	1	1	0	0	0	0	1	1	1	0	1	0	1	0	0	1
point	0	0	1	0	1	1	1	0	0	0	0	1	0	0	1	1	1	1	1	1	1	1	1	1	1	1	1	1	0	0	1	1	0	1	1	0	0	0	1	1	1	0	1	0	1	0	0	1	1
point	0	0	1	0	1	1	1	0	1	0	1	0	0	0	0	0	1	0	1	0	0	0	0	1	0	0	0	1	1	1	0	0	0	1	1	0	0	0	0	1	1	1	0	1	0	1	0	0	1
point	0	0	1	1	1	0	1	0	1	0	1	0	0	0	0	0	1	0	1	0	0	0	0	1	0	0	0	1	1	1	0	0	0	1	1	0	0	0	0	1	1	1	0	1	0	1	0	0	1
point	0	0	1	1	1	1	1	0	0	0	0	1	0	0	1	1	1	1	1	1	1	1	1	1	1	1	1	1	0	0	1	1	0	1	1	0	0	0	1	1	1	0	1	0	1	0	0	1	1
point	0	0	1	1	1	1	1	0	1	0	1	0	0	0	0	0	1	0	1	0	0	0	0	1	0	0	0	1	1	1	0	0	0	1	1	0	0	0	0	1	1	1	0	1	0	1	0	0	1
point	0	1	0	0	1	0	1	0	0	1	0	1	1	0	1	1	1	1	1	1	1	1	1	1	1	0	0	1	1	1	0	1	0	1	1	0	0	0	1	1	1	0	1	0	1	0	0	1	1
point	0	1	0	0	1	0	1	0	1	1	0	1	1	0	1	1	1	0	1	0	0	1	1	1	0	0	0	1	1	1	0	0	0	1	1	0	0	0	0	1	1	1	0	1	0	1	0	0	1
point	0	1	0	0	1	1	1	0	0	1	0	1	1	0	1	1	1	1	1	1	1	1	1	1	1	1	1	1	0	0	1	1	0	1	1	0	0	0	1	1	1	0	1	0	1	0	0	1	1
point	0	1	0	0	1	1	1	0	1	1	0	1	1	0	1	1	1	0	1	0	0	1	1	1	0	0	0	1	1	1	0	0	0	1	1	0	0	0	1	1	1	1	0	1	0	1	0	0	1
point	0	1	0	1	1	0	1	0	0	1	0	1	1	0	1	1	1	1	1	1	1	1	1	1	1	0	0	1	1	1	0	1	0	1	1	0	0	0	1	1	1	0	1	0	1	0	0	1	1
point	0	1	0	1	1	0	1	0	1	1	0	1	1	0	1	1	1	0	1	1	0	1	1	1	0	0	0	1	1	1	0	0	0	1	1	0	0	0	0	1	1	1	0	1	0	1	0	0	1
point	0	1	0	1	1	1	1	0	0	1	0	1	1	0	1	1	1	1	1	1	1	1	1	1	1	1	1	1	0	0	1	1	0	1	1	0	0	0	1	1	1	0	1	0	1	0	0	1	1
point	0	1	0	1	1	1	1	0	1	1	0	1	1	0	1	1	1	0	1	1	0	1	1	1	0	0	0	1	1	1	0	0	0	1	1	0	0	0	1	1	1	1	0	1	0	1	0	0	1
point	0	1	1	0	1	0	1	0	0	0	0	1	1	0	1	1	1	1	1	1	1	1	1	1	1	0	0	1	1	1	0	1	0	1	1	0	0	0	1	1	1	0	1	0	1	0	0	1	1
point	0	1	1	0	1	0	1	0	1	0	0	1	1	0	1	1	1	0	1	0	0	1	1	1	0	0	0	1	1	1	0	0	0	1	1	0	0	0	0	1	1	1	0	1	0	1	0	0	1
point	0	1	1	0	1	1	1	0	0	0	0	1	1	0	1	1	1	1	1	1	1	1	1	1	1	1	1	1	0	0	1	1	0	1	1	0	0	0	1	1	1	0	1	0	1	0	0	1	1
point	0	1	1	0	1	1	1	0	1	0	0	1	1	0	1	1	1	0	1	0	0	1	1	1	0	0	0	1	1	1	0	0	0	1	1	0	0	0	1	1	1	1	0	1	0	1	0	0	1
point	0	1	1	1	1	0	1	0	0	0	0	1	1	0	1	1	1	1	1	1	1	1	1	1	1	0	0	1	1	1	0	1	0	1	1	0	0	0	1	1	1	0	1	0	1	0	0	1	1
point	0	1	1	1	1	0	1	0	1	0	0	1	1	0	1	1	1	0	1	1	0	1	1	1	0	0	0	1	1	1	0	0	0	1	1	0	0	0	0	1	1	1	0	1	0	1	0	0	1
point	0	1	1	1	1	1	1	0	0	0	0	1	1	0	1	1	1	1	1	1	1	1	1	1	1	1	1	1	0	0	1	1	0	1	1	0	0	0	1	1	1	0	1	0	1	0	0	1	1
point	0	1	1	1	1	1	1	0	1	0	0	1	1	0	1	1	1	0	1	1	0	1	1	1	0	0	0	1	1	1	0	0	0	1	1	0	0	0	1	1	1	1	0	1	0	1	0	0	1
cyclic	0	1	0	0	1	0	1	0	1	1	0	1	1	0	1	1	1	1	1	1	1	1	1	1	1	0	0	1	1	1	0	1	0	1	1	0	0	0	1	1	1	0	1	0	1	0	0	0	1
	0	1	0	0	1	0	1	0	0	1	0	1	1	0	1	1	1	0	1	1	1	1	1	1	1	0	0	1	1	1	0	0	0	1	1	0	0	0	1	1	1	0	1	0	1	0	0	1	1
	0	1	0	0	1	0	1	0	0	1	0	1	1	0	1	1	1	1	1	1	0	1	1	1	0	0	0	1	1	1	0	1	0	1	1	0	0	0	1	1	1	0	1	0	1	0	0	1	1
	0	1	0	0	1	0	1	0	0	1	0	1	1	0	1	1	1	1	1	1	1	1	1	1	1	0	0	1	1	1	0	0	0	1	1	0	0	0	0	1	1	0	1	0	0	0	0	1	1
	0	1	0	0	1	0	1	0	0	1	0	1	1	0	1	1	1	1	1	1	1	1	1	1	1	0	0	1	1	1	0	1	0	1	1	0	0	0	1	1	1	0	1	1	1	0	0	1	1
cyclic	0	1	0	0	1	0	1	0	0	1	0	1	1	0	1	1	1	1	1	1	0	1	1	1	0	0	0	1	1	1	0	1	0	1	1	0	0	0	1	1	1	0	1	0	1	0	0	1	1
	0	1	0	0	1	0	1	0	0	1	0	1	1	0	1	1	1	1	1	1	1	1	1	1	1	0	0	1	1	1	0	0	0	1	1	0	0	0	0	1	1	0	1	0	0	0	0	1	1
	0	1	0	0	1	0	1	0	0	1	0	1	1	0	1	1	1	1	1	1	1	1	1	1	1	0	0	1	1	1	0	1	0	1	1	0	0	0	1	1	1	0	1	1	1	0	0	1	1
	0	1	0	0	1	0	1	0	1	1	0	1	1	0	1	1	1	1	1	1	1	1	1	1	1	0	0	1	1	1	0	1	0	1	1	0	0	0	1	1	1	0	1	0	1	0	0	0	1
	0	1	0	0	1	0	1	0	0	1	0	1	1	0	1	1	1	0	1	1	1	1	1	1	1	0	0	1	1	1	0	0	0	1	1	0	0	0	1	1	1	0	1	0	1	0	0	1	1
cyclic	0	1	0	1	1	0	1	0	1	1	0	1	1	0	1	1	1	1	1	1	1	1	1	1	1	0	0	1	1	1	0	1	0	1	1	0	0	0	1	1	1	0	1	0	1	0	0	0	1
	0	1	0	1	1	0	1	0	0	1	0	1	1	0	1	1	1	0	1	1	1	1	1	1	1	0	0	1	1	1	0	0	0	1	1	0	0	0	1	1	1	0	1	0	1	0	0	1	1
	0	1	0	1	1	0	1	0	0	1	0	1	1	0	1	1	1	1	1	1	0	1	1	1	0	0	0	1	1	1	0	1	0	1	1	0	0	0	1	1	1	0	1	0	1	0	0	1	1
	0	1	0	1	1	0	1	0	0	1	0	1	1	0	1	1	1	1	1	1	1	1	1	1	1	0	0	1	1	1	0	0	0	1	1	0	0	0	0	1	1	0	1	0	0	0	0	1	1
	0	1	0	1	1	0	1	0	0	1	0	1	1	0	1	1	1	1	1	1	1	1	1	1	1	0	0	1	1	1	0	1	0	1	1	0	0	0	1	1	1	0	1	1	1	0	0	1	1
cyclic	0	1	0	1	1	0	1	0	0	1	0	1	1	0	1	1	1	1	1	1	0	1	1	1	0	0	0	1	1	1	0	1	0	1	1	0	0	0	1	1	1	0	1	0	1	0	0	1	1
	0	1	0	1	1	0	1	0	0	1	0	1	1	0	1	1	1	1	1	1	1	1	1	1	1	0	0	1	1	1	0	0	0	1	1	0	0	0	0	1	1	0	1	0	0	0	0	1	1
	0	1	0	1	1	0	1	0	0	1	0	1	1	0	1	1	1	1	1	1	1	1	1	1	1	0	0	1	1	1	0	1	0	1	1	0	0	0	1	1	1	0	1	1	1	0	0	1	1
	0	1	0	1	1	0	1	0	1	1	0	1	1	0	1	1	1	1	1	1	1	1	1	1	1	0	0	1	1	1	0	1	0	1	1	0	0	0	1	1	1	0	1	0	1	0	0	0	1
	0	1	0	1	1	0	1	0	0	1	0	1	1	0	1	1	1	0	1	1	1	1	1	1	1	0	0	1	1	1	0	0	0	1	1	0	0	0	1	1	1	0	1	0	1	0	0	1	1
cyclic	0	1	0	1	1	1	1	0	1	1	0	1	1	0	1	1	1	1	1	1	0	1	1	1	0	0	1	1	1	0	0	1	0	1	1	0	0	0	1	1	1	0	1	0	1	0	0	0	1
	0	1	0	1	1	1	1	0	0	1	0	1	1	0	1	1	1	0	1	1	1	1	1	1	1	1	0	1	1	1	1	0	0	1	1	0	0	0	1	1	1	0	1	0	0	0	0	1	1
	0	1	0	1	1	1	1	0	0	1	0	1	1	0	1	1	1	1	1	1	0	1	1	1	0	1	1	1	1	1	0	1	0	1	1	0	0	0	1	1	1	0	1	1	1	0	0	1	1
	0	1	0	1	1	1	1	0	1	1	0	1	1	0	1	1	1	1	1	1	1	1	1	1	1	0	1	1	1	1	0	0	0	1	1	0	0	0	1	1	1	1	1	0	0	0	0	0	1
	0	1	0	1	1	1	1	0	0	1	0	1	1	0	1	1	1	0	1	1	1	1	1	1	1	1	0	1	0	1	0	0	0	1	1	0	0	0	1	1	1	0	0	1	1	0	0	1	1
cyclic	0	1	0	1	1	1	1	0	0	1	0	1	1	0	1	1	1	1	1	1	0	1	1	1	0	1	1	1	1	1	0	1	0	1	1	0	0	0	1	1	1	0	1	1	1	0	0	1	1
	0	1	0	1	1	1	1	0	1	1	0	1	1	0	1	1	1	1	1	1	1	1	1	1	1	0	1	1	1	1	0	0	0	1	1	0	0	0	1	1	1	1	1	0	0	0	0	0	1
	0	1	0	1	1	1	1	0	0	1	0	1	1	0	1	1	1	0	1	1	1	1	1	1	1	1	0	1	0	1	0	0	0	1	1	0	0	0	1	1	1	0	0	1	1	0	0	1	1
	0	1	0	1	1	1	1	0	1	1	0	1	1	0	1	1	1	1	1	1	0	1	1	1	0	0	1	1	1	0	0	1	0	1	1	0	0	0	1	1	1	0	1	0	1	0	0	0	1
	0	1	0	1	1	1	1	0	0	1	0	1	1	0	1	1	1	0	1	1	1	1	1	1	1	1	0	1	1	1	1	0	0	1	1	0	0	0	1	1	1	0	1	0	0	0	0	1	1
point	1	0	0	0	1	0	1	1	1	1	1	0	0	0	0	0	1	0	1	0	0	0	0	1	0	0	0	1	1	1	0	0	0	1	1	0	0	0	0	1	1	1	0	1	0	1	0	0	1
point	1	0	0	0	1	1	1	1	1	1	1	0	0	0	0	0	1	0	1	0	0	0	0	1	0	0	0	1	1	1	0	0	0	1	1	0	0	0	0	1	1	1	0	1	0	1	0	0	1
point	1	0	0	1	1	0	1	1	1	1	1	0	0	0	0	0	1	0	1	0	0	0	0	1	0	0	0	1	1	1	0	0	0	1	1	0	0	0	0	1	1	1	0	1	0	1	0	0	1
point	1	0	0	1	1	1	1	1	1	1	1	0	0	0	0	0	1	0	1	0	0	0	0	1	0	0	0	1	1	1	0	0	0	1	1	0	0	0	0	1	1	1	0	1	0	1	0	0	1
point	1	0	1	0	1	0	1	1	1	0	1	0	0	0	0	0	1	0	1	0	0	0	0	1	0	0	0	1	1	1	0	0	0	1	1	0	0	0	0	1	1	1	0	1	0	1	0	0	1
point	1	0	1	0	1	1	1	1	1	0	1	0	0	0	0	0	1	0	1	0	0	0	0	1	0	0	0	1	1	1	0	0	0	1	1	0	0	0	0	1	1	1	0	1	0	1	0	0	1
point	1	0	1	1	1	0	1	1	1	0	1	0	0	0	0	0	1	0	1	0	0	0	0	1	0	0	0	1	1	1	0	0	0	1	1	0	0	0	0	1	1	1	0	1	0	1	0	0	1
point	1	0	1	1	1	1	1	1	1	0	1	0	0	0	0	0	1	0	1	0	0	0	0	1	0	0	0	1	1	1	0	0	0	1	1	0	0	0	0	1	1	1	0	1	0	1	0	0	1
point	1	1	0	0	1	0	1	1	1	1	0	1	1	0	1	1	1	0	1	0	0	1	1	1	0	0	0	1	1	1	0	0	0	1	1	0	0	0	0	1	1	1	0	1	0	1	0	0	1
point	1	1	0	0	1	1	1	1	1	1	0	1	1	0	1	1	1	0	1	0	0	1	1	1	0	0	0	1	1	1	0	0	0	1	1	0	0	0	1	1	1	1	0	1	0	1	0	0	1
point	1	1	0	1	1	0	1	1	1	1	0	1	1	0	1	1	1	0	1	1	0	1	1	1	0	0	0	1	1	1	0	0	0	1	1	0	0	0	0	1	1	1	0	1	0	1	0	0	1
point	1	1	0	1	1	1	1	1	1	1	0	1	1	0	1	1	1	0	1	1	0	1	1	1	0	0	0	1	1	1	0	0	0	1	1	0	0	0	1	1	1	1	0	1	0	1	0	0	1
point	1	1	1	0	1	0	1	1	1	0	0	1	1	0	1	1	1	0	1	0	0	1	1	1	0	0	0	1	1	1	0	0	0	1	1	0	0	0	0	1	1	1	0	1	0	1	0	0	1
point	1	1	1	0	1	1	1	1	1	0	0	1	1	0	1	1	1	0	1	0	0	1	1	1	0	0	0	1	1	1	0	0	0	1	1	0	0	0	1	1	1	1	0	1	0	1	0	0	1
point	1	1	1	1	1	0	1	1	1	0	0	1	1	0	1	1	1	0	1	1	0	1	1	1	0	0	0	1	1	1	0	0	0	1	1	0	0	0	0	1	1	1	0	1	0	1	0	0	1
point	1	1	1	1	1	1	1	1	1	0	0	1	1	0	1	1	1	0	1	1	0	1	1	1	0	0	0	1	1	1	0	0	0	1	1	0	0	0	1	1	1	1	0	1	0	1	0	0	1
[truncated: 47 more columns]

## Sheet: Note
Output	Logic
Apoptosis	Caspase8+Caspase9
The equation means
Apoptosis(t+1)=sgn(Caspase8(t)+Caspase9(t))
where
Caspase8(t) and Caspase9(t) have values 0 or 1
and the function sgn is defined as
sgn(x)=1 if x>0, otherwise 0.
