# Supplementary material for: The phenotype control kernel of a biomolecular regulatory network
Source: BMC Syst Biol. 2018 Apr 5;12:49. doi: 10.1186/s12918-018-0576-8 (PMC5887232; doi:10.1186/s12918-018-0576-8)
Supplement: Supplementary file 10 — Two converging trees of the simplified cancer cell signaling network. One is for a single phenotype node and the other for multiple phenotype nodes. (XLSX 31 kb) [file 12918_2018_576_MOESM10_ESM.xlsx]

## Sheet: Original update rules
Original update rules in [29]
Output	Logic	Fixed value given in the original update rules					Output	Logic
Mutagenic	input						Apoptosis	Caspase8+Caspase9
GFs	input
Nutrients	input						The equation means
TNFa	input						Apoptosis(t+1)=sgn(Caspase8(t)+Caspase9(t))
Hypoxia	input						where
TGFb	HIF1						Caspase8(t) and Caspase9(t) have values 0 or 1
Gli	input						and the function sgn is defined as
DNA_Damage	Mutagen+ROS						sgn(x)=1 if x>0, otherwise 0.
p53/Mdm2	(p53+Mdm2)-1
AMP/ATP	(-Nutrients)+1
NF1	(-PKC)+1
PKC	RTK+WNT
RTK	GFs
RAGS	Nutrients-Hypoxia
Ras	(-NF1+RTK)+1
PI3K	Ras+hTERT
PTEN	1	1
PIP3	(PI3K-PTEN-p53/PTEN)+1
PDK1	PIP3+HIF1+Myc/Max
IKK	PKC+ AKT+ mTOR-PHDs-p53+TAK1
NFkB	(PIP3+2*IKK-Ecadh+Snail)-1
RAF	PKC+Ras
ERK	RAF
p90	PDK1+ERK
AKT	(PIP3+PDK1)-1
WNT	-p53+Gli
Dsh	WNT
APC	(PTEN)+1	1
GSK3	(-p90-AKT-Dsh-mTOR)+3
GSK3/APC	(APC+GSK3)-1
bcat	(-GSK3/APC-p53)+1
Slug	-p53/Mdm2+NFkB+TCF
mTOR	(RAGS+AKT+RHEB-AMPK)-1
HIF1	(Hypoxia+mTOR-2*VHL-PHDs+Myc/Max-p53-FOXO)+2
COX412	HIF1
VHL	(-Hypoxia-ROS)+1
PHDs	(-Hypoxia+ROS)+1
Myc/Max	(-TGFb+Myc+Max-MXI1-SmadE2F)-1
Myc	(NFkB+ERK-HIF1+E2F+FosJun+TCF+Gli)-1
Max	1	1
MXI1	HIF1
TSC1/2	(-RAF-ERK-p90-AKT+HIF1+p53+AMPK)+1
RHEB	(-TSC1/2)+1
p53	(HIF1-Bcl2-Mdm2+CHK1/2)+1
Bcl2	2*NFkB-p53-BAX-BAD
BAX	-HIF1+p53-Bcl2+JNK
BAD	(-RAF-p90-AKT-HIF1)+1
BclXL	(-p53-BAD)+1
Rb	(-CycA-CycB-CycD-CycE-Mdm2)+2
E2F	(-2*Rb-CycA-CycB+E2F)+1
p14	Ras+Myc/Max+E2F-3	0
CycA	CycA-Rb-cdc20-p27-p21+E2F/CycE+cdh1/UbcH10
CycB	(-p53-cdh1-cdc20-p27-p21)+1
CycD	NFkB-2*GSK3+Myc/Max-p27-p21-p15-FOXO+FosJun+TCF+Gli
CycE	-Rb+E2F-CycA-p27-p21
cdh1	(-CycA-CycB+cdc20)+1
cdc20	CycB-cdh1
UbcH10	CycA+CycB-cdh1+cdc20+UbcH10
p27	(-AKT+HIF1-Myc/Max-CycA-CycB-CycD+Smad/Miz1)+1
p21	(-AKT+HIF1-Myc/Max+p53+Smad/Miz1-hTERT)+1
Mdm2	(AKT+p53-p14-ATM/ATR)+1
Smad	TNFa+TGFb
Smad/Miz1	(Smad+Miz1)-1
Smad/E2F	Smad
p15	Smad/Miz1+Miz1
FADD	TNFa
Caspase8	FADD
Bak	Caspase8
JNK	TGFb
FOXO	-AKT+2	1
FosJun	ERK+JNK
ROS	-COX412-GSH	0
AMPK	(-GFs+AMP/ATP+HIF1+ATM/ATR)+1
Cytoc/APAF1	-AKT+p53-Bcl2+BAX-BclXL+Caspase8+Bak
Caspase9	Cytoc/APAF1
Apoptosis	Caspase8+Caspase9
Ecadh	(-NFkB-Slug-Snail)+3
Glut-1	(AKT+HIF1+Myc/Max)-1
hTERT	(NF1+NFkB+AKT+HIF1+Myc/Max-p53-Smad/Miz1-eEF2)-4
VEGF	HIF1+Myc/Max
E2F/CycE	(E2F+CycE)-1
cdh1/UbcH10	(cdh1+UbcH10)-1
TAK1	TNFa
GSH	NFkB+Myc/Max+p21
TCF	bcat-TAK1
Miz1	(-Myc/Max)+1
p70	PDK1+mTOR
ATM/ATR	DNA_Damage
CHK1/2	ATM/ATR
DNA_Repair	ATM/ATR
eEF2K	p90+p70
eEF2	(-eEF2K)+1
p53/PTEN	(PTEN+p53)-1
LDHA	(HIF1+Myc/Max)-1
Acid_Lactic	LDHA
Snail	(NFkB-GSK3-p53+Smad)-1

## Sheet: Simplified update rules
		Substituting the fixed values (PTEN, APC, Max, p14, FOXO, ROS)=(1,1,1,0,1,0) and input Hypoxia=1 into the original update rules,
		we have the simplified update rules for 56 nodes.
PIP3
		Simplified update rules
Caspase8+Caspase9		Number	Output	Logic
DNA_Damage		1	AKT	PIP3
Caspase8		2	AMP/ATP	(-Nutrients)+1
p53-Bcl2		3	Apoptosis	Caspase8+Caspase9
(-GSK3/APC-p53)+1		4	ATM/ATR	DNA_Damage
2*NFkB-p53-BAX		5	Bak	Caspase8
(-p53)+1		6	BAX	p53-Bcl2
FADD		7	bcat	(-GSK3/APC-p53)+1
Cytoc/APAF1		8	Bcl2	2*NFkB-p53-BAX
(-CycA)+1		9	BclXL	(-p53)+1
(cdh1+UbcH10)-1		10	Caspase8	FADD
ATM/ATR		11	Caspase9	Cytoc/APAF1
CycA-Rb-p27+cdh1/UbcH10-1		12	cdh1	(-CycA)+1
NFkB-2*GSK3-p27+TCF+Gli-2		13	cdh1/UbcH10	(cdh1+UbcH10)-1
-AKT+p53-Bcl2+BAX-BclXL+Caspase8+Bak		14	CHK1/2	ATM/ATR
Mutagen		15	CycA	CycA-Rb-p27+cdh1/UbcH10-1
ATM/ATR		16	CycD	NFkB-2*GSK3-p27+TCF+Gli-2
WNT		17	Cytoc/APAF1	-AKT+p53-Bcl2+BAX-BclXL+Caspase8+Bak
(-2*Rb-CycA+E2F)+1		18	DNA_Damage	Mutagen
(-NFkB-Slug-Snail)+3		19	DNA_Repair	ATM/ATR
RAF		20	Dsh	WNT
TNFa		21	E2F	(-2*Rb-CycA+E2F)+1
input		22	Ecadh	(-NFkB-Slug-Snail)+3
input		23	ERK	RAF
AKT		24	FADD	TNFa
(-AKT-Dsh)+2		25	GFs	input
GSK3		26	Gli	input
PKC+ AKT-p53+TAK1		27	Glut-1	AKT
(AKT+p53-ATM/ATR)+1		28	GSK3	(-AKT-Dsh)+2
input		29	GSK3/APC	GSK3
(NFkB+ERK+E2Fn+TCF+Gli)-1		30	IKK	PKC+ AKT-p53+TAK1
(-PKC)+1		31	Mdm2	(AKT+p53-ATM/ATR)+1
(PIP3+2*IKK-Ecadh+Snail)-1		32	Mutagenic	input
input		33	Myc	(NFkB+ERK+E2F+TCF+Gli)-1
(-AKT-CycA-CycD)+3		34	NF1	(-PKC)+1
(-Bcl2-Mdm2+CHK1/2)+2		35	NFkB	(PIP3+2*IKK-Ecadh+Snail)-1
(p53+Mdm2)-1		36	Nutrients	input
p53		37	p27	(-AKT-CycA-CycD)+3
Ras		38	p53	(-Bcl2-Mdm2+CHK1/2)+2
PI3K-p53/PTEN		39	p53/Mdm2	(p53+Mdm2)-1
RTK+WNT		40	p53/PTEN	p53
PKC+Ras		41	PI3K	Ras
(-NF1+RTK)+1		42	PIP3	PI3K-p53/PTEN
(-CycA-CycD-Mdm2)+2		43	PKC	RTK+WNT
(-TSC1/2)+1		44	RAF	PKC+Ras
GFs		45	Ras	(-NF1+RTK)+1
-p53/Mdm2+NFkB+TCF		46	Rb	(-CycA-CycD-Mdm2)+2
NFkB-GSK3-p53		47	RHEB	(-TSC1/2)+1
TNFa		48	RTK	GFs
bcat-TAK1		49	Slug	-p53/Mdm2+NFkB+TCF
input		50	Snail	NFkB-GSK3-p53
(-RAF-ERK-AKT+p53)+2		51	TAK1	TNFa
CycA-cdh1+UbcH10		52	TCF	bcat-TAK1
-p53+Gli		53	TNFa	input
		54	TSC1/2	(-RAF-ERK-AKT+p53)+2
		55	UbcH10	CycA-cdh1+UbcH10
		56	WNT	-p53+Gli
		Fixed state vaules
		1	Acid_Lactic	0
		2	AMPK	1
		3	APC	1
		4	BAD	0
		5	cdc20	0
		6	COX412	1
		7	CycB	0
		8	CycE	0
		9	E2F/CycE	0
		10	eEF2	0
		11	eEF2K	1
		12	FosJun	1
		13	FOXO	1
		14	GSH	1
		15	HIF1	1
		16	hTERT	0
		17	Hypoxia	1
		18	JNK	1
		19	LDHA	0
		20	Max	1
		21	Miz1	1
		22	mTOR	0
		23	MXI1	1
		24	Myc/Max	0
		25	p14	0
		26	p15	1
		27	p21	1
		28	p70	1
		29	p90	1
		30	PDK1	1
		31	PHDs	0
		32	PTEN	1
		33	RAGS	0
		34	ROS	0
		35	Smad	1
		36	Smad/E2F	1
		37	Smad/Miz1	1
		38	TGFb	1
		39	VEGF	1
		40	VHL	0

## Sheet: single
The phenotype node is Apoptosis and its desired state value is 1.
The computational time for completion of the converging tree is 5.320511 sec.
[Computer spec] CPU: Intel® Core™ i5-6500 CPU @ 3.20GHZ, MEMORY:8.00GB
number	name				Nodes of minimal control sets in each level
1	AKT			0th level	3
2	AMP/ATP			1st level	10	11	[]	[]	[]	[]
3	Apoptosis			2nd level	24	17	[]	[]	[]	[]
4	ATM/ATR			3rd level	53	[1,6,9,5]	8	[]	[]	[]
5	Bak			4th level	35	[]	[]	[]	[]	[]
6	BAX			5th level	[30,22]	[30,50]	42	[]	[]	[]
7	bcat			6th level	[30,49]	[1,43,51]	[28,30]	41	40	[]
8	Bcl2			7th level	[30,39,52]	[1,43,53]	[1,30]	[20,30]	45	38
9	BclXL			8th level	[7,30,39]	[30,39,51]	[30,56]	[34,48]	31	14
10	Caspase8			9th level	[29,30,39]	[26,30]	[25,43]	[43,48]	[25,34]	4
11	Caspase9			10th level	[25,56]	[48,56]	18	[]	[]	[]
12	cdh1		last level	11th level	[25,26]	[26,48]	32	[]	[]	[]
13	cdh1/UbcH10
14	CHK1/2				State values of nodes of minimal control sets in each level
15	CycA			0th level	1
16	CycD			1st level	1	1	[]	[]	[]	[]
17	Cytoc/APAF1			2nd level	1	1	[]	[]	[]	[]
18	DNA_Damage			3rd level	1	[0,1,0,1]	0	[]	[]	[]
19	DNA_Repair			4th level	0	[]	[]	[]	[]	[]
20	Dsh			5th level	[0,1]	[0,0]	0	[]	[]	[]
21	E2F			6th level	[0,0]	[0,0,0]	[1,0]	0	1	[]
22	Ecadh			7th level	[0,1,0]	[0,0,0]	[0,0]	[0,0]	0	1
23	ERK			8th level	[0,0,1]	[0,1,1]	[0,0]	[1,0]	0	1
24	FADD			9th level	[1,0,1]	[0,0]	[0,0]	[0,0]	[0,1]	1
25	GFs			10th level	[0,0]	[0,0]	1	[]	[]	[]
26	Gli			11th level	[0,0]	[0,0]	1	[]	[]	[]
27	Glut-1
28	GSK3				Information on child, parent and ancestor sets
29	GSK3/APC			1st level	1	2	[]	[]	[]	[]
30	IKK			2nd level	[1,1]	[2,2]	[]	[]	[]	[]
31	Mdm2			3rd level	[1,1,1]	[2,2,2]	[2,2,3]	[]	[]	[]
32	Mutagenic			4th level	[2,2,3,1]	[]	[]	[]	[]	[]
33	Myc			5th level	[2,2,3,1,1]	[2,2,3,1,2]	[2,2,3,1,3]	[]	[]	[]
34	NF1			6th level	[2,2,3,1,1,1]	[2,2,3,1,2,2]	[2,2,3,1,2,3]	[2,2,3,1,3,4]	[2,2,3,1,3,5]	[]
35	NFkB			7th level	[2,2,3,1,1,1,1]	[2,2,3,1,2,2,2]	[2,2,3,1,2,3,3]	[2,2,3,1,2,3,4]	[2,2,3,1,3,4,5]	[2,2,3,1,3,5,6]
36	Nutrients			8th level	[2,2,3,1,1,1,1,1]	[2,2,3,1,1,1,1,2]	[2,2,3,1,2,3,4,3]	[2,2,3,1,3,4,5,4]	[2,2,3,1,3,5,6,5]	[2,2,3,1,3,5,6,6]
37	p27			9th level	[2,2,3,1,1,1,1,1,1]	[2,2,3,1,2,3,4,3,2]	[2,2,3,1,3,4,5,4,3]	[2,2,3,1,3,4,5,4,4]	[2,2,3,1,3,4,5,4,5]	[2,2,3,1,3,5,6,6,6]
38	p53			10th level	[2,2,3,1,3,4,5,4,3,1]	[2,2,3,1,3,4,5,4,4,2]	[2,2,3,1,3,5,6,6,6,3]	[]	[]	[]
39	p53/Mdm2			11th level	[2,2,3,1,3,4,5,4,3,1,1]	[2,2,3,1,3,4,5,4,4,2,2]	[2,2,3,1,3,5,6,6,6,3,3]	[]	[]	[]
40	p53/PTEN
41	PI3K			Explanation of the above three tables
42	PIP3			[26,48] in the first table has the vector of the state values [0,0] in the second table.
43	PKC			The parent and ancestor sets of [26,48] is denoted by [2,2,3,1,3,4,5,4,4,2,2] in the third table,
44	RAF			where the last digit '2' means the location of [26,48] in the 11th level of the first table and
45	Ras			the second digit '2' from the last means the location of the parent in the first table. Then the parent is [48,56].
46	Rb			The red-marked cells denote parent or ancestor sets of [26,48].
47	RHEB
48	RTK
49	Slug
50	Snail
51	TAK1
52	TCF
53	TNFa
54	TSC1/2
55	UbcH10
56	WNT

## Sheet: multiple
The phenotype nodes are [Apoptosis BAX Ecadh GSK3 Mdm2] and their desired state values are [1 1 1 1 1].
The computational time for completion of the converging tree is 4265.551427 sec.
[Computer spec] CPU: Intel® Core™ i5-6500 CPU @ 3.20GHZ, MEMORY:8.00GB
number	name			0th level	[3 6 22 28 31]
1	AKT			1st level	[8,10]	[8,11]	[]	[]	[]	[]	[]	[]	[]	[]	[]	[]	[]	[]	[]	[]	[]	[]	[]
2	AMP/ATP			2nd level	[8,24]	35	[8,17]	[]	[]	[]	[]	[]	[]	[]	[]	[]	[]	[]	[]	[]	[]	[]	[]
3	Apoptosis			3rd level	[8,53]	[42,30]	[30,50]	[5,8]	[]	[]	[]	[]	[]	[]	[]	[]	[]	[]	[]	[]	[]	[]	[]
4	ATM/ATR			4th level	[30,41]	[38,43]	[38,51]	[30,40]	[42,43,51]	[1,43,50,51]	[30,38]	[]	[]	[]	[]	[]	[]	[]	[]	[]	[]	[]	[]
5	Bak			5th level	[1,41,43,51]	[30,45]	[8,43]	[14,43]	[38,48]	[8,53]	[8,51]	[14,53]	[14,51]	[38,53]	[1,40,43,51]	[41,43,53]	[41,43,51]	[40,43,53]	[40,43,51]	[42,43,53]	[1,43,50,53]	[8,30]	[14,30]
6	BAX			6th level	[30,34,48]	[4,43]	[8,25]	[8,48]	[14,25]	[14,48]	[25,38]	[4,53]	[4,51]	[43,45,53]	[43,45,51]	[4,30]	[]	[]	[]	[]	[]	[]	[]
7	bcat			7th level	[25,30,43]	[30,43,48]	[25,30,34]	[18,43]	[4,48,56]	[4,25]	[4,48]	[18,53]	[18,51]	[43,48,53]	[43,48,51]	[18,30]	[]	[]	[]	[]	[]	[]	[]
8	Bcl2			8th level	[25,30,56]	[30,48,56]	[32,43]	[18,48,56]	[18,25,26]	[18,25,56]	[18,26,48]	[18,25]	[18,48]	[32,53]	[32,51]	[48,53,56]	[25,43,53]	[48,51,56]	[25,43,51]	[30,32]	[]	[]	[]
9	BclXL		last level	9th level	[25,26,30]	[26,30,48]	[25,32]	[32,48]	[25,26,53]	[25,53,56]	[26,48,53]	[25,26,51]	[25,51,56]	[26,48,51]	[]	[]	[]	[]	[]	[]	[]	[]	[]
10	Caspase8
11	Caspase9			0th level	[1 1 1 1 1]
12	cdh1			1st level	[0,1]	[0,1]	[]	[]	[]	[]	[]	[]	[]	[]	[]	[]	[]	[]	[]	[]	[]	[]	[]
13	cdh1/UbcH10			2nd level	[0,1]	0	[0,1]	[]	[]	[]	[]	[]	[]	[]	[]	[]	[]	[]	[]	[]	[]	[]	[]
14	CHK1/2			3rd level	[0,1]	[0,0]	[0,0]	[1,0]	[]	[]	[]	[]	[]	[]	[]	[]	[]	[]	[]	[]	[]	[]	[]
15	CycA			4th level	[0,0]	[1,0]	[1,0]	[0,1]	[0,0,0]	[0,0,0,0]	[0,1]	[]	[]	[]	[]	[]	[]	[]	[]	[]	[]	[]	[]
16	CycD			5th level	[0,0,0,0]	[0,0]	[0,0]	[1,0]	[1,0]	[0,0]	[0,0]	[1,0]	[1,0]	[1,0]	[0,1,0,0]	[0,0,0]	[0,0,0]	[1,0,0]	[1,0,0]	[0,0,0]	[0,0,0,0]	[0,0]	[1,0]
17	Cytoc/APAF1			6th level	[0,1,0]	[1,0]	[0,0]	[0,0]	[1,0]	[1,0]	[0,1]	[1,0]	[1,0]	[0,0,0]	[0,0,0]	[1,0]	[]	[]	[]	[]	[]	[]	[]
18	DNA_Damage			7th level	[0,0,0]	[0,0,0]	[0,0,1]	[1,0]	[1,0,0]	[1,0]	[1,0]	[1,0]	[1,0]	[0,0,0]	[0,0,0]	[1,0]	[]	[]	[]	[]	[]	[]	[]
19	DNA_Repair			8th level	[0,0,0]	[0,0,0]	[1,0]	[1,0,0]	[1,0,0]	[1,0,0]	[1,0,0]	[1,0]	[1,0]	[1,0]	[1,0]	[0,0,0]	[0,0,0]	[0,0,0]	[0,0,0]	[0,1]	[]	[]	[]
20	Dsh			9th level	[0,0,0]	[0,0,0]	[0,1]	[1,0]	[0,0,0]	[0,0,0]	[0,0,0]	[0,0,0]	[0,0,0]	[0,0,0]	[]	[]	[]	[]	[]	[]	[]	[]	[]
21	E2F
22	Ecadh			1st level	1	2	[]	[]	[]	[]	[]	[]	[]	[]	[]	[]	[]	[]	[]	[]	[]	[]	[]
23	ERK			2nd level	[1,1]	[2,2]	[2,3]	[]	[]	[]	[]	[]	[]	[]	[]	[]	[]	[]	[]	[]	[]	[]	[]
24	FADD			3rd level	[1,1,1]	[2,2,2]	[2,2,3]	[2,3,4]	[]	[]	[]	[]	[]	[]	[]	[]	[]	[]	[]	[]	[]	[]	[]
25	GFs			4th level	[2,2,2,1]	[2,2,2,2]	[2,2,2,3]	[2,2,2,4]	[2,2,2,5]	[2,2,3,6]	[2,2,3,7]	[]	[]	[]	[]	[]	[]	[]	[]	[]	[]	[]	[]
26	Gli			5th level	[2,2,2,1,1]	[2,2,2,1,2]	[2,2,2,2,3]	[2,2,2,2,4]	[2,2,2,2,5]	[2,2,2,3,6]	[2,2,2,3,7]	[2,2,2,3,8]	[2,2,2,3,9]	[2,2,2,3,10]	[2,2,2,4,11]	[2,2,2,5,12]	[2,2,2,5,13]	[2,2,2,5,14]	[2,2,2,5,15]	[2,2,2,5,16]	[2,2,3,6,17]	[2,2,3,7,18]	[2,2,3,7,19]
27	Glut-1			6th level	[2,2,2,1,2,1]	[2,2,2,2,4,2]	[2,2,2,2,5,3]	[2,2,2,2,5,4]	[2,2,2,2,5,5]	[2,2,2,2,5,6]	[2,2,2,2,5,7]	[2,2,2,3,8,8]	[2,2,2,3,9,9]	[2,2,2,5,12,10]	[2,2,2,5,13,11]	[2,2,3,7,19,12]	[]	[]	[]	[]	[]	[]	[]
28	GSK3			7th level	[2,2,2,1,2,1,1]	[2,2,2,1,2,1,2]	[2,2,2,1,2,1,3]	[2,2,2,2,4,2,4]	[2,2,2,2,4,2,5]	[2,2,2,2,5,5,6]	[2,2,2,2,5,6,7]	[2,2,2,3,8,8,8]	[2,2,2,3,9,9,9]	[2,2,2,5,12,10,10]	[2,2,2,5,13,11,11]	[2,2,3,7,19,12,12]	[]	[]	[]	[]	[]	[]	[]
29	GSK3/APC			8th level	[2,2,2,1,2,1,1,1]	[2,2,2,1,2,1,2,2]	[2,2,2,2,4,2,4,3]	[2,2,2,2,4,2,4,4]	[2,2,2,2,4,2,5,5]	[2,2,2,2,4,2,5,6]	[2,2,2,2,4,2,5,7]	[2,2,2,2,5,5,6,8]	[2,2,2,2,5,6,7,9]	[2,2,2,3,8,8,8,10]	[2,2,2,3,9,9,9,11]	[2,2,2,5,12,10,10,12]	[2,2,2,5,12,10,10,13]	[2,2,2,5,13,11,11,14]	[2,2,2,5,13,11,11,15]	[2,2,3,7,19,12,12,16]	[]	[]	[]
30	IKK			9th level	[2,2,2,1,2,1,1,1,1]	[2,2,2,1,2,1,2,2,2]	[2,2,2,2,5,5,6,8,3]	[2,2,2,2,5,6,7,9,4]	[2,2,2,5,12,10,10,12,5]	[2,2,2,5,12,10,10,12,6]	[2,2,2,5,12,10,10,12,7]	[2,2,2,5,13,11,11,14,8]	[2,2,2,5,13,11,11,14,9]	[2,2,2,5,13,11,11,14,10]	[]	[]	[]	[]	[]	[]	[]	[]	[]
31	Mdm2
32	Mutagenic
33	Myc
34	NF1
35	NFkB
36	Nutrients
37	p27
38	p53
39	p53/Mdm2
40	p53/PTEN
41	PI3K
42	PIP3
43	PKC
44	RAF
45	Ras
46	Rb
47	RHEB
48	RTK
49	Slug
50	Snail
51	TAK1
52	TCF
53	TNFa
54	TSC1/2
55	UbcH10
56	WNT
